# Supplementary material for: Gallic Acid Ameliorates the Inflammatory State of Periodontal Ligament Stem Cells and Promotes Pro-Osteodifferentiation Capabilities of Inflammatory Stem Cell-Derived Exosomes
Source: Life (Basel). 2022 Sep 6;12(9):1392. doi: 10.3390/life12091392 (PMC9501550; doi:10.3390/life12091392)
Supplement: Supplementary file 1 [file life-12-01392-s001.zip]

Archive with 1 entries (1 files):
- life-1856776-supplementary.pdf
